# Supplementary material for: Behavioral evolution contributes to hindbrain diversification among Lake Malawi cichlid fish
Source: Sci Rep. 2019 Dec 27;9:19994. doi: 10.1038/s41598-019-55894-1 (PMC6934501; doi:10.1038/s41598-019-55894-1)
Supplement: Supplementary file 2 — Tanganyika cichlid brain volume data [file 41598_2019_55894_MOESM2_ESM.csv]

Genus	Species	Lake	Bower	Standard_length	Hindbrain_volume	Telencephalon_volume	Hypothalamus_volume	Olfactory_bulb_volume	Cerebellum_volume	Optic_tectum_voulme
Astatotilapia	'greenback'	Victoria		68.47	0.006802583	0.035197986	NA	0.005963181	0.061684264	0.089275718
Harpagochromis	'grey pygmy'	Victoria		41.46	0.004167023	0.028440999	0.027024967	0.001235446	0.03207612	0.039210933
Enterochromis	'nigrofasciatus'	Victoria		50.76	0.005254282	0.055846925	0.058364463	0.003233441	0.093473229	0.139192442
Astatotilapia	'red little mouth' sp. nov.	Victoria		85.34	0.00512116	0.048573043	0.054866712	0.004337632	0.051705192	0.097908809
Labrochromis	'rock kribensis' I	Victoria		85.34	0.003185135	0.049397748	0.040155279	0.003566983	0.056172499	0.101074933
Labrochromis	'rock kribensis' Kenya	Victoria		50.48	0.005923972	0.051260902	0.060166192	NA	0.074216333	0.139113963
Labrochromis	'rock kribensis' PCM	Victoria		85.58	NA	0.05682185	0.050204718	0.004095983	0.04541978	0.150031515
Haplochromis	'spot bar' sp. nov.	Victoria		71.45	0.007642764	0.105798067	0.108294915	NA	0.130148084	0.235818947
Astatotilapia	'thickskin'	Victoria		57.61	0.001146999	0.032381726	0.034449467	NA	0.037507444	0.058753735
Neochromis	'velvet black'	Victoria		68.18	0.003658322	0.04231134	0.077058687	0.003123414	0.12148287	0.125778971
Telmatochromis	(dhonti?)	Tanganyika	NO_BOWER	74.95	0.001026246	0.079774967	0.056248057	0.00634018	0.081478605	0.093644427
Astatotilapia	2-striped yellow green	Victoria		66.81	NA	0.058670492	0.089796375	NA	0.059779083	0.132490326
Astatoreochromis	alluaudi	Victoria		69.05	0.006904844	0.054699512	0.034462602	0.002799561	0.061532314	0.093093291
Yssichromis	argens	Victoria		62.8	0.007245713	0.055457429	0.047079526	0.003429096	0.072497927	0.129713182
Lamprologus	attenuatus	Tanganyika	NO_BOWER	86.41	0.003084354	0.053298779	0.063511361	0.002092451	0.075700907	0.113946672
Limnochromis	auritus	Tanganyika	BOWER	57.71	0.007128725	0.082428078	0.084288373	0.00704166	0.10382796	0.16294864
Astatotilapia	barbarae	Victoria		70.7	0.009119569	0.112492805	0.084861579	0.004058813	0.135425818	0.209284959
Macropleurodus	bicolor	Victoria		97.17	0.015223008	0.056620237	0.061835744	0.007794066	0.093759493	0.150537892
Lamprologus	brichardi	Tanganyika	NO_BOWER	52.67	0.00097709	0.059999389	0.034990458	0.001865579	0.056482985	0.076350011
Lamprologus	callipterus	Tanganyika	NO_BOWER	79.98	0.002945903	0.037122973	0.033252138	0.004890552	0.051408657	0.083237596
Neolamprologus	calliurus	Tanganyika	NO_BOWER	78.9	0.005253618	0.046775228	0.089136864	0.005082726	0.067786958	0.113757465
Paralabidochromis	chilotes	Victoria		102.43	0.006740046	0.085235481	0.074294163	0.003176507	0.128009261	0.182279229
Lamprologus	compressiceps	Tanganyika	NO_BOWER	62.47	0.002127043	0.036051808	0.030516785	NA	0.053048505	0.092790155
Yssichromis	coop	Victoria		64.3	0.005869735	0.049790671	0.085368177	0.003462092	0.074678486	0.156652151
Ptyochromis	deep xenognathus	Victoria		75.68	0.006551593	0.047454434	0.055476798	0.003672762	0.061207316	0.082218238
Platytaeniodus	degeni	Victoria		91.3	NA	0.062334771	0.104745655	0.004261254	0.080588711	0.174335201
Ectodus AVG	descampsii	Tanganyika	BOWER	73.98666667	0.006345836	0.048746857	0.033590515	0.001347697	0.056696306	0.085659817
Aulonocranus	dewindti	Tanganyika	BOWER	88.34	0.00717926	0.085826607	0.079449498	0.002340799	0.096707931	0.154338909
Simochromis	diagramma	Tanganyika	NO_BOWER	84.4	NA	0.150559683	0.116416929	0.005291351	0.161597834	0.184956166
Haplochromis	diplotenia	Victoria		63.41	0.012363622	0.074575317	0.053231092	0.00476417	0.095993673	0.157285703
Oreochromis	esculentus	Victoria		66.23	0.009304303	0.092508812	NA	0.00197781	0.152519392	0.170281909
Yssichromis	Fred Astair cf. Doublestripe	Victoria		47.99	0.004544238	0.052155459	0.064806667	NA	0.051000307	0.144934164
Cyphotilapia	frontosa	Tanganyika	NO_BOWER	94.96	0.009555745	0.092399397	0.105416637	0.007573186	0.137700932	0.196834542
Neolamprologus	furcifer	Tanganyika	NO_BOWER	79.58	0.004436679	0.024716916	0.070175522	0.020493343	0.071960522	0.077736807
Harpagochromis	guiarti	Victoria		108.27	NA	0.126139167	NA	0.002765355	0.067173135	NA
Lamprologus	hecqui	Tanganyika	BOWER	48.01	NA	0.06386801	0.045707694	0.002856617	0.079675615	0.125726609
Yssichromis	heusinkfeldi	Victoria		60.6	0.002757245	0.046576787	0.060286466	0.00366554	0.077905862	0.120332692
Ctenochromis	horii	Tanganyika	NO_BOWER	81.95	0.005303922	0.058879588	0.067024792	0.005916772	0.086526339	0.137151439
Labrochromis	ishmaeli	Victoria		77.28	0.005980366	0.071525465	NA	0.004073272	0.068948351	0.13314486
Haplochromis	kribensis	Victoria		66.72	0.004155893	0.065100853	0.077176077	0.003623865	0.075330178	0.116964848
Lobochilotes	labiatus	Tanganyika	NO_BOWER	83.95	0.007063613	0.209165824	0.152386047	0.001432628	0.281260347	0.280510152
Yssichromis	laparogramma	Victoria		48.88	0.003768647	0.043502802	0.043367984	0.00606888	0.063070685	0.126383947
Cyprichromis	leptosoma	Tanganyika	NO_BOWER	78.25	NA	0.050905117	NA	NA	0.080072017	0.137316316
Callochromis	macrops	Tanganyika	BOWER	64.41	0.023103954	0.062099263	0.057493271	0.001942488	0.106651777	0.12512533
Neochromis	Madonna sp. nov.	Victoria		68.69	0.005035964	0.046051765	0.082699851	0.00156345	0.069361338	0.115534705
Lipochromis	maxillaris	Victoria		84.19	0.006367893	0.085634755	0.077658019	0.006524933	0.089929757	0.085730155
Xenotilapia	melanogenys	Tanganyika	BOWER	106.75	0.014096641	0.039962583	0.039805546	0.002499716	0.073424055	0.099793346
Boulengerochromis	microlepis	Tanganyika	NO_BOWER	95.14	0.006344055	0.063126352	0.109967075	0.006275919	0.126714602	0.219849427
Neolamprologus	modestus	Tanganyika	BOWER	54.8	NA	0.061189881	0.050116904	NA	0.067936991	0.101855511
Neolamprologus	mondabu	Tanganyika	BOWER	70.54	0.003505835	0.047671931	0.03202142	0.00218885	0.053895992	0.099673956
Tropheus	moorii	Tanganyika	NO_BOWER	73.59	NA	0.083234591	0.097444697	0.005313503	0.194822688	0.183766021
Neochromis	nigricans	Victoria		74.82	0.007845813	0.059615172	0.074274449	0.003434026	0.057072662	0.110186368
Paracyprichromis	nigripinnis	Tanganyika	NO_BOWER	58.95	NA	0.064530407	0.062232885	0.000161275	0.101676476	0.151586309
Astatotilapia	nubila	Victoria		85.35	0.008455519	0.077441343	0.052213476	0.004214772	0.079881925	0.109380092
Haplochromis	nyereri	Victoria		78.85	0.006662744	0.07471879	0.058361562	0.002344714	0.099599021	0.140904081
Lipochromis	obesus	Victoria		159.37	0.002831182	0.084533004	NA	0.003406782	0.089917377	0.099576295
Xenotilapia	ochrogenys	Tanganyika	BOWER	75.6	0.022914452	0.056069339	0.087425412	0.00455059	0.063147127	0.144377933
Pyxichromis	orthostoma	Victoria		65.82	0.004144629	0.13061632	0.132956503	0.004990979	0.084988871	0.142195312
Triglichromis	otostigma	Tanganyika	BOWER	77.43	0.004336072	0.067600728	0.064273966	0.004129405	0.070305974	0.109948438
Lestredea	perspicax	Tanganyika	BOWER	72.74	0.011224684	0.050473095	0.046833759	0.001352704	0.080901167	0.10291622
Xystichromis	phytophagus	Victoria		52.04	0.006817281	0.058085572	0.047555083	0.004130331	0.060455692	0.109344466
Astatotilapia	piceatus	Victoria		71.33	0.004475952	0.150006164	0.119345126	0.000530218	0.13265642	0.242475124
Paralabidochromis	plagiodon	Victoria		102.58	0.005308127	0.064430345	0.085139398	0.004210399	0.075883734	0.116541516
Lamprologus	pleuromaculatus	Tanganyika	NO_BOWER	84.97	0.003467118	0.052117199	0.053630209	0.003792835	0.061948714	0.135484105
Callochromis	pleurospilus	Tanganyika	BOWER	57.75	0.018636799	0.068147295	0.05263239	0.006910397	0.045446181	0.12789031
Petrochromis	polyodon	Tanganyika	NO_BOWER	81.2	0.00414065	0.193020765	0.090322648	0.011512	0.205976108	0.190667921
Ptyochromis	prodromus	Victoria		114.82	0.005851839	0.05718544	0.055191204	0.004321945	0.071732572	0.122222938
Haplochromis	pseudonigricans	Victoria		82.26	0.008492758	0.041724157	0.041453867	0.00253223	0.090235628	0.08799126
Yssichromis	pyrrhocephalus	Victoria		58.6	0.003860531	0.041425415	0.05398051	0.001462049	0.054197894	0.107109622
Harpagochromis	red-eye guiarti	Victoria		86.62	NA	0.07223815	0.084098421	0.003057523	0.080777948	0.172906287
Haplotilapia	retrodens	Victoria		116.69	0.00828818	0.101756065	0.080656113	0.005185711	0.080803988	0.126203554
Psammochromis	riponianus	Victoria		88.08	0.013898493	0.052713984	0.048599319	0.003272178	0.0854542	0.139666884
Labrochromis	rock kribensis molariform	Victoria		56.76	0.010425688	0.115045619	0.08712448	0.008443757	0.104138442	0.118320771
Ptyochromis	Russinga oral sheller	Victoria		93.35	0.005339434	0.04748896	0.035587049	0.002477616	0.049585051	0.092918212
Ptyochromis	sauvagei	Victoria		101.06	0.006325209	0.066924775	0.05857412	0.005261916	0.087232268	0.106125824
Neolamprologus	sexfasciatus	Tanganyika	BOWER	71.65	0.004143296	0.050104889	0.043397564	0.001095747	0.058085689	0.082117161
Ophthalmotilapia	sp.	Tanganyika	NO_BOWER	93.64	0.007687989	0.084964149	0.051925184	0.002144967	0.074323531	0.138186697
Lestredea	stappersia	Tanganyika	BOWER	64.58	0.017630841	0.045699539	0.032643477	0.002160469	0.055817427	0.071966713
Astatotilapia	two stripe whitelip	Victoria		131.63	0.006615082	0.104600491	0.061989768	NA	NA	0.16606096
Ptyochromis	xenognathus	Victoria		80.04	0.004984767	0.070036126	0.075226106	0.004496132	0.089680567	0.14219396
