# Supplementary material for: Behavioral evolution contributes to hindbrain diversification among Lake Malawi cichlid fish
Source: Sci Rep. 2019 Dec 27;9:19994. doi: 10.1038/s41598-019-55894-1 (PMC6934501; doi:10.1038/s41598-019-55894-1)
Supplement: Supplementary file 3 — Malawi cichlid brain volume data [file 41598_2019_55894_MOESM3_ESM.csv]

Species	Bower_or_rock	Standard_length	Hindbrain_volume_mm3	Telencephalon_volume_mm3	Hypothalamus_volume_mm3	Olfactory_bulb_volume_mm3	Cerebellum_volume_mm3	Optic_tectum_voulme_mm3	n_individuals
Aulonocara_ethylwynnae	Rock	102.01	0.0120	0.0501	0.0555	0.0016	0.1131	0.0930	1
Aulonocara_jacobfreibergi	Rock	68.02	0.0103	0.0995	0.0983	0.0023	0.1190	0.1019	1
Buccochromis_atritaeniatus	Castle	69.13	0.0075	0.1151	0.0748	0.0032	0.1209	0.1922	1
Caprichromis_orthognathus	Pit	130.78	0.0042	0.0477	0.0690	0.0034	0.0876	0.1041	1
Champsochromis_caeruleus	Pit	155.9	0.0050	0.0632	0.0600	0.0051	0.1180	0.1396	1
Chilotilapia_euchilus	Rock	88.45	0.0108	0.1397	0.1135	0.0031	0.2504	0.2053	1
Chilotilapia_rhodesii	Rock	105.32	0.0073	0.0838	0.0856	0.0050	0.1651	0.1578	1
Copadichromis_chrysonotus	Rock	101.39	0.0033	0.0287	0.0291	0.0034	0.0440	0.0874	1
Copadichromis_mloto	Pit	108.73	0.0067	0.0575	0.0547	0.0055	0.0971	0.1361	7
Copadichromis_quadrimaculatus	Pit	108.73	0.0097	0.1014	0.1077	0.0050	0.1349	0.1672	1
Copadichromis_trimaculatus	Pit	74.64	0.0087	0.0525	0.0412	0.0015	0.0789	0.1145	1
Copadichromis_virginalis	Pit	95.6	0.0060	0.0552	0.0429	0.0022	0.0826	0.0963	2
Cyathochromis_obliquidens	Rock	72.65	0.0033	0.0648	NA	NA	0.0840	0.0941	1
Cynotilapia_afra	Rock	76.94	0.0030	0.0464	0.0448	0.0038	0.0553	0.0972	1
Dimidiochromis_compressiceps	Pit	112.43	0.0038	0.0526	0.0577	0.0045	0.0699	0.1284	1
Dimidiochromis_dimidiatus	Rock	81.03	0.0046	0.0514	0.0628	NA	0.0957	0.1277	1
Dimidiochromis_strigatus	Rock	106.17	0.0045	0.0468	0.0633	0.0064	0.1174	0.1758	1
Diplotaxodon_argenteus	Rock	97.72	0.0037	0.0473	0.0367	0.0028	0.0730	0.1324	1
Fossorochromis_rostratus	Pit	109.56	0.0048	0.0655	0.0550	0.0031	0.1494	0.1505	1
Genyochromis_mento	Rock	83.27	NA	0.0764	0.0737	0.0056	0.1009	0.1528	1
Hemitaeniochromis_spilopterus	Pit	120.96	0.0063	0.0911	0.0970	0.0050	0.0993	0.1387	1
Hemitilapia_oxyrhynchus	Rock	113.25	0.0087	0.0582	0.0657	0.0039	0.0839	0.1235	1
Labeotropheus_fuelleborni	Rock	70.13	0.0040	0.1118	0.0798	0.0062	0.1467	0.1590	1
Labeotropheus_trewavasae	Rock	54.26	0.0029	0.0967	0.0631	0.0032	0.0674	0.1326	1
Labidochromis_chisumulu	Rock	74.79	0.0024	0.0923	0.0560	NA	0.0845	0.1126	1
Labidochromis_textilis	Rock	64.14	0.0020	0.1053	NA	0.0062	0.1762	0.1618	1
Labidochromis_vellicans	Rock	48.4	NA	0.0901	0.0811	NA	0.1122	0.1603	1
Lethrinops_altus	Rock	81.7	0.0167	0.0573	0.0711	0.0042	0.0933	0.0933	6
Lethrinops_auritus	Castle	87.31	0.0164	0.0374	0.0564	0.0019	0.0556	0.0681	1
Lethrinops_christyi	Rock	101.66	0.0103	0.0345	0.0458	0.0022	0.0581	0.0746	1
Lethrinops_furcifer	Castle	122.88	0.0156	0.0713	0.0688	0.0042	0.1004	0.1364	1
Lethrinops_lethrinus	Castle	82.46	0.0163	0.0688	0.1001	0.0048	0.0795	0.1138	1
Lethrinops_parvidens	Castle	63.13	0.0138	0.0743	0.0469	0.0026	0.0729	0.1153	1
Lethrinops_polli	Rock	93.89	0.0146	0.0496	0.0805	0.0027	0.1074	0.1086	1
Lethrinops_sp.	Castle	103.4	0.0210	0.0673	0.1082	0.0099	0.1130	0.1336	1
Maylandia_aurora	Rock	69.19	0.0061	0.0900	0.0701	0.0044	0.1186	0.1480	1
Maylandia_elegans	Rock	75.3	0.0054	0.0573	0.0776	NA	0.0804	0.1084	1
Maylandia_livingstonii	Rock	92.34	0.0044	0.0916	0.0421	0.0100	0.1069	0.1276	1
Maylandia_lombardoi	Rock	65.36	NA	0.0659	NA	NA	0.0192	0.1415	1
Maylandia_zebra	Rock	82.81	0.0020	0.0570	0.0251	0.0023	0.0427	0.0678	1
Mchenga_conophoros	Castle	93.9	0.0052	0.0517	0.0672	0.0025	0.0916	0.1068	1
Mchenga_flavimanus	Rock	89.73	0.0063	0.0418	0.0413	NA	0.0693	0.1193	1
Melanochromis_auratus	Rock	69.35	0.0023	0.0992	0.0572	0.0011	0.0800	0.1524	1
Melanochromis_johanni	Rock	67.18	0.0036	0.0921	0.0952	0.0044	0.1030	0.1522	1
Melanochromis_vermivorus	Rock	53.33	0.0043	0.0836	0.0636	0.0047	0.0907	0.1111	1
Mylochromis_guentheri	Pit	93.46	0.0043	0.0416	0.0497	0.0030	0.0439	0.0919	1
Mylochromis_lateristriga	Pit	153.41	0.0038	0.0610	0.0737	0.0028	0.0607	0.0906	1
Mylochromis_sphaerodon	Rock	114.65	0.0123	0.0719	0.0689	0.0043	0.1086	0.1599	1
Mylochromis_spilostichus	Pit	124.09	0.0042	0.0509	0.0607	0.0049	0.0803	0.1256	1
Nimbochromis_linni	Pit	147.96	0.0085	0.0801	NA	0.0040	0.1169	0.1713	1
Nimbochromis_livingstoni	Pit	128.53	0.0043	0.0558	0.0560	0.0048	0.0559	0.1025	1
Nimbochromis_polystigma	Pit	65.17	0.0078	0.0782	0.0699	0.0075	0.1261	0.1616	1
Nimbochromis_venustus	Rock	124.5	0.0126	0.0645	0.0691	0.0067	0.1058	0.1201	1
Nyassochromis_leuciscus	Castle	105.89	0.0117	0.0586	0.0461	0.0034	0.0604	0.0911	1
Oreochromis_shiranus	Rock	125.61	NA	0.0640	0.0376	0.0049	NA	0.0965	1
Otopharynx_argyrosoma	Castle	70.51	0.0088	0.0519	0.0536	0.0058	0.0868	0.1049	1
Otopharynx_decorus	Castle	99.38	0.0118	0.0645	0.0756	0.0024	0.1040	0.1346	1
Otopharynx_heterodon	Pit	66.52	0.0071	0.0474	0.0369	NA	0.0880	0.1493	1
Otopharynx_intermedius	Pit	112.68	0.0072	0.0565	0.0568	0.0029	0.0867	0.1020	2
Otopharynx_nitidus	Castle	111.38	0.0215	0.0558	0.0707	0.0042	0.1053	0.1295	1
Otopharynx_pictus	Rock	97.49	0.0031	0.0543	0.0874	0.0030	0.0753	0.0870	1
Otopharynx_speciosus	Rock	85.2	0.0058	0.0638	0.0527	0.0040	0.1164	0.1620	1
Otopharynx_tetraspilus	Rock	86.34	0.0065	0.0842	0.0806	0.0016	0.0912	0.1334	1
Otopharynx_tetrastigma	Castle	56.6	0.0071	0.0703	0.0790	0.0064	0.0866	0.1147	1
Petrotilapia_genelutea	Rock	102.41	0.0071	0.1496	0.0794	0.0041	0.1297	0.1559	1
Petrotilapia_sp.	Rock	99.79	0.0107	0.1302	0.0727	NA	0.1227	0.1321	2
Petrotilapia_tridentiger	Rock	121.46	0.0058	0.0779	0.0818	0.0059	0.1035	0.1653	1
Placidochromis_electra	Rock	101.43	0.0043	0.0488	0.0875	0.0011	0.0689	0.1203	1
Placidochromis_johnstoni	Rock	137.25	0.0014	0.0780	0.0421	0.0048	0.0752	0.1426	1
Placidochromis_longimanus	Rock	80.77	0.0180	0.1031	0.0812	0.0055	0.0747	0.0977	1
Protomelas_fenestratus	Pit	114.61	0.0089	0.1868	0.1386	NA	0.1922	0.1989	1
Protomelas_kirki	Castle	73.77	0.0061	0.0738	0.0759	0.0084	0.1096	0.1266	1
Protomelas_similis	Pit	131.69	0.0069	0.0771	0.0754	0.0047	0.0910	0.1668	1
Protomelas_taeniolatus	Rock	85.58	0.0066	0.0750	0.0694	0.0033	0.1043	0.1585	1
Protomelas_triaenodon	Rock	116.91	0.0031	0.0666	NA	0.0035	0.0613	0.1485	1
Protomelas_virgatus	Rock	81.85	0.0111	0.0736	0.0998	NA	0.1084	0.1531	1
Pseudotropheus_elongatus	Rock	63.51	0.0073	0.1021	0.0782	0.0046	0.1039	0.1409	1
Rhamphochromis_esox/leptosoma	Rock	104.49	0.0042	0.0612	0.0516	0.0052	0.1241	0.1739	1
Rhamphochromis_sp.	Rock	112.28	0.0075	0.0511	0.0693	0.0054	0.0712	0.1354	1
Stigmatochromis_woodi	Pit	124.03	NA	0.0618	0.0543	0.0050	0.0347	0.0949	1
Taeniochromis_holotaenia	Pit	170.4	0.0144	0.0910	0.0904	0.0040	0.1230	0.1530	1
Tramitochromis_brevis	Castle	89.45	0.0254	0.0972	0.0528	0.0044	0.1013	0.1367	1
Tramitochromis_variabilis	Castle	87.02	0.0155	0.0465	0.0386	0.0021	0.0490	0.0745	1
Trematocranus_placodon	Castle	91.45	0.0182	0.0760	0.0364	0.0049	0.1030	0.1857	1
