# Supplementary material for: Behavioral evolution contributes to hindbrain diversification among Lake Malawi cichlid fish
Source: Sci Rep. 2019 Dec 27;9:19994. doi: 10.1038/s41598-019-55894-1 (PMC6934501; doi:10.1038/s41598-019-55894-1)
Supplement: Supplementary file 4 — Vagal lobe ps6 abundance measures [file 41598_2019_55894_MOESM4_ESM.csv]

Sample	Condition	Section	#Particles
C_virginalis_digging_1	C_virginalis_digging	26	56
C_virginalis_digging_1	C_virginalis_digging	25	53
C_virginalis_digging_1	C_virginalis_digging	24	91
C_virginalis_digging_1	C_virginalis_digging	23	29
C_virginalis_digging_1	C_virginalis_digging	22	161
C_virginalis_digging_1	C_virginalis_digging	21	181
C_virginalis_digging_1	C_virginalis_digging	19	28
C_virginalis_digging_1	C_virginalis_digging	18	159
C_virginalis_digging_1	C_virginalis_digging	17	92
C_virginalis_digging_1	C_virginalis_digging	Total	850
C_virginalis_digging_2	C_virginalis_digging	8	144
C_virginalis_digging_2	C_virginalis_digging	7	172
C_virginalis_digging_2	C_virginalis_digging	6	174
C_virginalis_digging_2	C_virginalis_digging	5	173
C_virginalis_digging_2	C_virginalis_digging	4	114
C_virginalis_digging_2	C_virginalis_digging	3	151
C_virginalis_digging_2	C_virginalis_digging	2	111
C_virginalis_digging_2	C_virginalis_digging	Total	1039
C_virginalis_digging_3	C_virginalis_digging	9	66
C_virginalis_digging_3	C_virginalis_digging	8	173
C_virginalis_digging_3	C_virginalis_digging	7	159
C_virginalis_digging_3	C_virginalis_digging	6	94
C_virginalis_digging_3	C_virginalis_digging	5	143
C_virginalis_digging_3	C_virginalis_digging	4	36
C_virginalis_digging_3	C_virginalis_digging	3	50
C_virginalis_digging_3	C_virginalis_digging	2	54
C_virginalis_digging_3	C_virginalis_digging	Total	775
C_virginalis_control_1	C_virginalis_control	9	82
C_virginalis_control_1	C_virginalis_control	8	31
C_virginalis_control_1	C_virginalis_control	7	36
C_virginalis_control_1	C_virginalis_control	6	32
C_virginalis_control_1	C_virginalis_control	5	1
C_virginalis_control_1	C_virginalis_control	4	15
C_virginalis_control_1	C_virginalis_control	3	19
C_virginalis_control_1	C_virginalis_control	2	43
C_virginalis_control_1	C_virginalis_control	1	22
C_virginalis_control_1	C_virginalis_control	Total	281
C_virginalis_control_2	C_virginalis_control	7	3
C_virginalis_control_2	C_virginalis_control	6	27
C_virginalis_control_2	C_virginalis_control	5	7
C_virginalis_control_2	C_virginalis_control	4	8
C_virginalis_control_2	C_virginalis_control	3	34
C_virginalis_control_2	C_virginalis_control	2	46
C_virginalis_control_2	C_virginalis_control	Total	125
C_virginalis_control_3	C_virginalis_control	13	21
C_virginalis_control_3	C_virginalis_control	12	17
C_virginalis_control_3	C_virginalis_control	11	26
C_virginalis_control_3	C_virginalis_control	10	22
C_virginalis_control_3	C_virginalis_control	9	30
C_virginalis_control_3	C_virginalis_control	8	62
C_virginalis_control_3	C_virginalis_control	7	35
C_virginalis_control_3	C_virginalis_control	Total	213
M_conophoros_building_1	M_conophoros_building	7	80
M_conophoros_building_1	M_conophoros_building	6	87
M_conophoros_building_1	M_conophoros_building	5	130
M_conophoros_building_1	M_conophoros_building	4	146
M_conophoros_building_1	M_conophoros_building	3	214
M_conophoros_building_1	M_conophoros_building	2	264
M_conophoros_building_1	M_conophoros_building	1	293
M_conophoros_building_1	M_conophoros_building	0	531
M_conophoros_building_1	M_conophoros_building	Total	1745
M_conophoros_building_2	M_conophoros_building	11	76
M_conophoros_building_2	M_conophoros_building	10	113
M_conophoros_building_2	M_conophoros_building	9	100
M_conophoros_building_2	M_conophoros_building	8	297
M_conophoros_building_2	M_conophoros_building	7	188
M_conophoros_building_2	M_conophoros_building	6	1208
M_conophoros_building_2	M_conophoros_building	5	257
M_conophoros_building_2	M_conophoros_building	4	242
M_conophoros_building_2	M_conophoros_building	3	302
M_conophoros_building_2	M_conophoros_building	Total	2783
M_conophoros_control_1	M_conophoros_control	10	9
M_conophoros_control_1	M_conophoros_control	9	13
M_conophoros_control_1	M_conophoros_control	8	13
M_conophoros_control_1	M_conophoros_control	7	5
M_conophoros_control_1	M_conophoros_control	6	30
M_conophoros_control_1	M_conophoros_control	5	2
M_conophoros_control_1	M_conophoros_control	Total	72
M_conophoros_control_2	M_conophoros_control	25	11
M_conophoros_control_2	M_conophoros_control	24	7
M_conophoros_control_2	M_conophoros_control	23	87
M_conophoros_control_2	M_conophoros_control	22	91
M_conophoros_control_2	M_conophoros_control	21	35
M_conophoros_control_2	M_conophoros_control	20	26
M_conophoros_control_2	M_conophoros_control	19	11
M_conophoros_control_2	M_conophoros_control	Total	268
M_conophoros_control_3	M_conophoros_control	8	50
M_conophoros_control_3	M_conophoros_control	7	19
M_conophoros_control_3	M_conophoros_control	6	26
M_conophoros_control_3	M_conophoros_control	5	30
M_conophoros_control_3	M_conophoros_control	4	92
M_conophoros_control_3	M_conophoros_control	3	36
M_conophoros_control_3	M_conophoros_control	2	28
M_conophoros_control_3	M_conophoros_control	Total	281
M_conophoros_building_3	M_conophoros_building	10	373
M_conophoros_building_3	M_conophoros_building	9	270
M_conophoros_building_3	M_conophoros_building	8	307
M_conophoros_building_3	M_conophoros_building	7	348
M_conophoros_building_3	M_conophoros_building	6	790
M_conophoros_building_3	M_conophoros_building	5	447
M_conophoros_building_3	M_conophoros_building	4	745
M_conophoros_building_3	M_conophoros_building	3	682
M_conophoros_building_3	M_conophoros_building	2	806
M_conophoros_building_3	M_conophoros_building	Total	4768
M_conophoros_building_4	M_conophoros_building	12	211
M_conophoros_building_4	M_conophoros_building	11	188
M_conophoros_building_4	M_conophoros_building	10	284
M_conophoros_building_4	M_conophoros_building	9	1606
M_conophoros_building_4	M_conophoros_building	8	1299
M_conophoros_building_4	M_conophoros_building	7	365
M_conophoros_building_4	M_conophoros_building	6	1107
M_conophoros_building_4	M_conophoros_building	5	202
M_conophoros_building_4	M_conophoros_building	4	242
M_conophoros_building_4	M_conophoros_building	Total	5504
