# Supplementary material for: Behavioral evolution contributes to hindbrain diversification among Lake Malawi cichlid fish
Source: Sci Rep. 2019 Dec 27;9:19994. doi: 10.1038/s41598-019-55894-1 (PMC6934501; doi:10.1038/s41598-019-55894-1)
Supplement: Supplementary file 5 — Vagal lobe cfos measures [file 41598_2019_55894_MOESM5_ESM.csv]

	C_virginalis_digging	C_virginalis_feeding	C_virginalis_control	M_conophoros_building	M_conophoros_feeding	M_conophoros_control
Replicate 1	2.3996	2.7905	1.1683	2.3601	2.8494	1.4868
Replicate 2	2.4429	2.1806	1.6504	2.1332	2.5228	1.6054
Replicate 3	1.8435	2.2757	1.6834	2.4757	1.8385	1.4003
